# Supplementary material for: YRDC is a Prognostic‐Related Biomarker Correlated With Immune Infiltration and Drug Sensitivity in Pan‐Cancer
Source: Cancer Rep (Hoboken). 2025 Sep 2;8(9):e70325. doi: 10.1002/cnr2.70325 (PMC12405056; doi:10.1002/cnr2.70325)
Supplement: Supplementary file 3 — Table S1: List of the tumors involved in each analysis. [file CNR2-8-e70325-s003.xlsx]

## Sheet: Sheet1
Supplementary Table 1. List of the tumors involved in each analysis.
Cancer type	Abbreviation	Expression analysis	Single cell RNA-seq analysis（TISCH）	Survival (Univariable analysis)	Survival (Multivariate analysis)	Clinical correlation	Co-expression analysis and GSEA	Profiling tumor infiltrating immune cells	Mutation	Correlation of CNV and RNA expression of YRDC	Methylation Analysis of YRDC
Adrenocortical carcinoma	ACC	No	No	Yes	Yes	Yes	Yes	Yes	No	Yes	No
Bladder Urothelial Carcinoma	BLCA	Yes	No	Yes	Yes	Yes	Yes	Yes	Yes	Yes	Yes
Breast invasive carcinoma	BRCA	Yes	Yes	Yes	Yes	Yes	Yes	Yes	No	Yes	Yes
Cervical squamous cell carcinoma and endocervical adenocarcinoma	CESC	Yes	No	Yes	Yes	No	Yes	Yes	Yes	Yes	Yes
Cholangiocarcinoma	CHOL	Yes	No	Yes	Yes	Yes	Yes	Yes	No	Yes	Yes
Colon adenocarcinoma	COAD	Yes	No	Yes	Yes	Yes	Yes	Yes	Yes	Yes	Yes
Esophageal carcinoma	ESCA	Yes	No	Yes	Yes	Yes	Yes	Yes	Yes	Yes	Yes
Glioblastoma multiforme	GBM	No	Yes	Yes	Yes	No	Yes	Yes	Yes	Yes	No
Head and Neck squamous cell carcinoma	HNSC	Yes	Yes	Yes	Yes	Yes	Yes	Yes	Yes	Yes	Yes
Kidney Chromophobe	KICH	Yes	No	Yes	Yes	Yes	Yes	Yes	No	Yes	No
Kidney renal clear cell carcinoma	KIRC	Yes	No	Yes	Yes	Yes	Yes	Yes	Yes	Yes	Yes
Kidney renal papillary cell carcinoma	KIRP	Yes	No	Yes	Yes	Yes	Yes	Yes	No	Yes	Yes
Brain Lower Grade Glioma	LGG	No	No	Yes	Yes	No	Yes	Yes	No	Yes	No
Liver hepatocellular carcinoma	LIHC	Yes	No	Yes	Yes	Yes	Yes	Yes	No	Yes	Yes
Lung adenocarcinoma	LUAD	Yes	Yes(Non-small-cell lung carcinoma)	Yes	Yes	Yes	Yes	Yes	Yes	Yes	Yes
Lung squamous cell carcinoma	LUSC	Yes	Yes(Non-small-cell lung carcinoma)	Yes	Yes	Yes	Yes	Yes	Yes	Yes	Yes
Mesothelioma	MESO	No	No	Yes	Yes	Yes	Yes	Yes	Yes	Yes	No
Ovarian serous cystadenocarcinoma	OV	No	Yes	Yes	Yes	No	Yes	Yes	Yes	Yes	No
Pancreatic adenocarcinoma	PAAD	Yes	Yes	Yes	Yes	Yes	Yes	Yes	Yes	Yes	Yes
Pheochromocytoma and Paraganglioma	PCPG	Yes	No	Yes	Yes	No	Yes	Yes	Yes	Yes	Yes
Prostate adenocarcinoma	PRAD	Yes	No	Yes	Yes	No	Yes	Yes	Yes	Yes	Yes
Rectum adenocarcinoma	READ	Yes	No	Yes	Yes	Yes	Yes	Yes	No	Yes	No
Sarcoma	SARC	Yes	No	Yes	Yes	No	Yes	Yes	Yes	Yes	No
Skin Cutaneous Melanoma	SKCM	Yes	Yes	Yes	Yes	Yes	Yes	Yes	Yes	Yes	No
Stomach adenocarcinoma	STAD	Yes	Yes	Yes	Yes	Yes	Yes	Yes	Yes	Yes	No
Testicular Germ Cell Tumors	TGCT	No	No	Yes	Yes	Yes	Yes	Yes	Yes	Yes	No
Thyroid carcinoma	THCA	Yes	No	Yes	Yes	Yes	Yes	Yes	No	Yes	Yes
Thymoma	THYM	Yes	No	Yes	Yes	No	Yes	Yes	No	Yes	No
Uterine Corpus Endometrial Carcinoma	UCEC	Yes	No	Yes	Yes	No	Yes	Yes	Yes	Yes	Yes
Uterine Carcinosarcoma	UCS	No	No	Yes	Yes	No	Yes	Yes	No	Yes	No
Uveal Melanoma	UVM	No	Yes	Yes	Yes	Yes	Yes	Yes	No	Yes	No
